# Supplementary material for: Higher Screening Aldosterone to Renin Ratio in Primary Aldosteronism Patients with Diabetes Mellitus
Source: J Clin Med. 2018 Oct 16;7(10):360. doi: 10.3390/jcm7100360 (PMC6209946; doi:10.3390/jcm7100360)
Supplement: Supplementary file 1 [file jcm-07-00360-s001.zip]

Archive with 1 entries (1 files):
- Supplementary file.docx
